# Supplementary material for: New Marine-Inspired Oxadiazole Derivatives for Use Against Pancreatic Ductal Adenocarcinoma
Source: Mar Drugs. 2025 Aug 14;23(8):327. doi: 10.3390/md23080327 (PMC12387776; doi:10.3390/md23080327)
Supplement: Supplementary file 1 [file marinedrugs-23-00327-s001.zip]

Archive with 1 entries (1 files):
- marinedrugs-3814750-supplementary.pdf
